# Supplementary material for: Estimating the dispersal of the malaria vector Anopheles farauti through a natural ecosystem in north Queensland, Australia using mark release and recapture experiments
Source: J Med Entomol. 2025 Nov 11;63(1):tjaf143. doi: 10.1093/jme/tjaf143 (PMC13055874; doi:10.1093/jme/tjaf143)
Supplement: tjaf143_Supplementary_Data [file tjaf143_supplementary_data.zip]

Archive with 3 entries (3 files):
- Fig_S1-Figure_legend.docx
- S1-Weng-CBTA An farauti Releases-Recaptures summary-MS.xlsx
- Tables S1-S3.docx
