# Supplementary material for: Estimating the dispersal of the malaria vector Anopheles farauti through a natural ecosystem in north Queensland, Australia using mark release and recapture experiments
Source: J Med Entomol. 2025 Nov 11;63(1):tjaf143. doi: 10.1093/jme/tjaf143 (PMC13055874; doi:10.1093/jme/tjaf143)
Supplement: tjaf143_Supplementary_Data [file tjaf143_supplementary_data.zip › S1-Weng-CBTA An farauti Releases-Recaptures summary-MS.xlsx]

## Sheet: Release
RELASE DATA SPREADSHEET
	TRAP and RELEASE site Locs
	Trap site locs
	Seriel	Site ID	Latitude	Longitude	NOTES
	1	GE09	S17°40'54.5"	E146°05'28.3"	Trap site
	2	HS04	S17°39'48.1"	E146°07'08.6"	Trap site
	3	HS05	S17°39'26.5"	E146°06'30.7"	Trap site
	4	HS10	S17°40'53.2"	E146°06'24.1"	Trap site
	5	HS11	S17°41'14.7"	E146°06'06.4"	Trap site and Release site
	6	HS12	S17°41'42.7"	E146°06'02.4"	Trap site
	7	HS13	S17°41'58.5"	E146°06'05.3"	Trap site
	8	HS14	S17°41'19.9"	E146°06'44.2"	Release site
	9	VK08	S17°40'53.8"	E146°07'04.4"	Trap site
	Release site locs
	1	HS11	S17°41'14.7"	E146°06'06.4"	Trap site and Release site
	2	HS14	S17°41'19.9"	E146°06'44.2"	Release site
	Release Details
Seriel	Date	Time (24hr)	Season	# Female released	Dust Colour	Site	Lat	Long
1	2015-04-11	2300	wet	320	green	HS11	S17°41'14.7"	E146°06'06.4"
2	2015-04-12	2300	wet	414	green	HS11	S17°41'14.7"	E146°06'06.4"
3	2015-04-13	2300	wet	623	green	HS11	S17°41'14.7"	E146°06'06.4"
4	2015-04-11	2300	wet	374	orange	HS14	S17°41'19.9"	E146°06'44.2"
5	2015-04-12	2300	wet	560	orange	HS14	S17°41'19.9"	E146°06'44.2"
6	2015-04-13	2300	wet	394	orange	HS14	S17°41'19.9"	E146°06'44.2"
7	2015-04-14	2300	wet	65	orange	HS14	S17°41'19.9"	E146°06'44.2"
8	2015-04-16	2300	wet	187	orange	HS14	S17°41'19.9"	E146°06'44.2"
9	2015-04-17	2300	wet	409	orange	HS14	S17°41'19.9"	E146°06'44.2"
10	2015-10-06	2300	dry	150	green	HS11	S17°41'14.7"	E146°06'06.4"
11	2015-10-10	2300	dry	152	green	HS11	S17°41'14.7"	E146°06'06.4"
12	2015-10-11	2300	dry	294	green	HS11	S17°41'14.7"	E146°06'06.4"
13	2015-10-08	2300	dry	127	orange	HS14	S17°41'19.9"	E146°06'44.2"
14	2015-10-11	2300	dry	82	orange	HS14	S17°41'19.9"	E146°06'44.2"
15	2015-10-12	2300	dry	137	orange	HS14	S17°41'19.9"	E146°06'44.2"
16	2015-10-13	2300	dry	65	orange	HS14	S17°41'19.9"	E146°06'44.2"
17	2015-10-14	2300	dry	103	orange	HS14	S17°41'19.9"	E146°06'44.2"
18	2016-04-07	2300	wet	251	orange	HS14	S17°41'19.9"	E146°06'44.2"
19	2016-04-11	2300	wet	621	orange	HS14	S17°41'19.9"	E146°06'44.2"
20	2016-04-12	2300	wet	301	orange	HS14	S17°41'19.9"	E146°06'44.2"
21	2016-04-14	2300	wet	237	orange	HS14	S17°41'19.9"	E146°06'44.2"
22	2016-04-16	2300	wet	165	orange	HS14	S17°41'19.9"	E146°06'44.2"
23	2016-04-08	2300	wet	354	green	HS11	S17°41'14.7"	E146°06'06.4"
24	2016-04-09	2300	wet	216	green	HS11	S17°41'14.7"	E146°06'06.4"
25	2016-04-10	2300	wet	229	green	HS11	S17°41'14.7"	E146°06'06.4"
26	2016-10-07	2300	dry	397	green	HS11	S17°41'14.7"	E146°06'06.4"
27	2016-10-09	2300	dry	170	green	HS11	S17°41'14.7"	E146°06'06.4"
28	2016-10-13	2300	dry	650	green	HS11	S17°41'14.7"	E146°06'06.4"
29	2016-10-14	2300	dry	400	green	HS11	S17°41'14.7"	E146°06'06.4"
30	2016-10-16	2300	dry	650	green	HS11	S17°41'14.7"	E146°06'06.4"
31	2016-10-08	2300	dry	955	orange	HS14	S17°41'19.9"	E146°06'44.2"
32	2016-10-10	2300	dry	700	orange	HS14	S17°41'19.9"	E146°06'44.2"
33	2016-10-11	2300	dry	300	orange	HS14	S17°41'19.9"	E146°06'44.2"
34	2016-10-12	2300	dry	500	orange	HS14	S17°41'19.9"	E146°06'44.2"
35	2016-10-15	2300	dry	400	orange	HS14	S17°41'19.9"	E146°06'44.2"
36	2016-10-17	2300	dry	300	orange	HS14	S17°41'19.9"	E146°06'44.2"
37	2017-04-12	2300	wet	216	green	HS11	S17°41'14.7"	E146°06'06.4"
38	2017-04-13	2300	wet	120	orange	HS14	S17°41'19.9"	E146°06'44.2"
39	2017-04-15	2300	wet	191	orange	HS14	S17°41'19.9"	E146°06'44.2"
40	2017-04-16	2300	wet	65	orange	HS14	S17°41'19.9"	E146°06'44.2"
41	2017-04-17	2300	wet	160	orange	HS14	S17°41'19.9"	E146°06'44.2"
42	2017-10-07	2300	dry	1050	green	HS11	S17°41'14.7"	E146°06'06.4"
43	2017-10-09	2300	dry	550	green	HS11	S17°41'14.7"	E146°06'06.4"
44	2017-10-11	2300	dry	650	green	HS11	S17°41'14.7"	E146°06'06.4"
45	2017-10-13	2300	dry	600	green	HS11	S17°41'14.7"	E146°06'06.4"
46	2017-10-05	2300	dry	44	orange	HS14	S17°41'19.9"	E146°06'44.2"
47	2017-10-06	2300	dry	1731	orange	HS14	S17°41'19.9"	E146°06'44.2"
48	2017-10-08	2300	dry	500	orange	HS14	S17°41'19.9"	E146°06'44.2"
49	2017-10-10	2300	dry	580	orange	HS14	S17°41'19.9"	E146°06'44.2"
50	2017-10-12	2300	dry	500	orange	HS14	S17°41'19.9"	E146°06'44.2"
51	2017-10-14	2300	dry	680	orange	HS14	S17°41'19.9"	E146°06'44.2"
			total released	19889
	Dusted releases wet and dry seasons
	WET	DRY	WET	DRY	WET	DRY
	2015-04-01	2015-10-01	2016-04-01	2016-10-01	2017-04-01	2017-10-01
	320	150	251	397	216	1050
	414	152	621	170	120	550
	623	294	301	650	191	650
	374	127	237	400	65	600
	560	82	165	650	160	44
	394	137	354	955	752	1731
	65	65	216	700		500
	187	103	229	300		580
	409	1110	2374	500		500
totals	3346			400		680
				300		6885
				5422

## Sheet: Recapture
RECAPTURE DATA SPREADSHEET
	Trap and release site Locs
	Serial	Site ID	Latitude	Longitude	NOTES
	1	GE09	S17°40'54.5"	E146°05'28.3"	Trap site
	2	HS04	S17°39'48.1"	E146°07'08.6"	Trap site
	3	HS05	S17°39'26.5"	E146°06'30.7"	Trap site
	4	HS10	S17°40'53.2"	E146°06'24.1"	Trap site
	5	HS11	S17°41'14.7"	E146°06'06.4"	Trap site and Release site
	6	HS12	S17°41'42.7"	E146°06'02.4"	Trap site
	7	HS13	S17°41'58.5"	E146°06'05.3"	Trap site
	8	HS14	S17°41'19.9"	E146°06'44.2"	Release site
	9	VK08	S17°40'53.8"	E146°07'04.4"	Trap site
	Release site locs
		HS11	S17°41'14.7"	E146°06'06.4"	Trap site and Release site
		HS14	S17°41'19.9"	E146°06'44.2"	Release site
	Recapture Details
Serial	Date	Time	Season	# Female Recapture	Dust Colour	Site	Lat	Long	HLC
1	2015-04-12		wet	1	green	HS10	S17°40'53.2"	E146°06'24.1"
2	2015-04-14		wet	5	green	HS11	S17°41'14.7"	E146°06'06.4"
3	2015-04-15		wet	1	orange	HS11	S17°41'14.7"	E146°06'06.4"
4	2015-04-15		wet	1	green	HS11	S17°41'14.7"	E146°06'06.4"
5	2015-04-15		wet	1	orange	HS12	S17°41'42.7"	E146°06'02.4"
6	2015-04-16		wet	1	orange	HS10	S17°40'53.2"	E146°06'24.1"
7	2015-04-16		wet	2	orange	HS11	S17°41'14.7"	E146°06'06.4"
8	2015-04-16		wet	1	orange	HS12	S17°41'42.7"	E146°06'02.4"
9	2015-04-17		wet	1	orange	HS10	S17°40'53.2"	E146°06'24.1"
10	2015-04-17		wet	3	orange	HS11	S17°41'14.7"	E146°06'06.4"	3
11	2015-04-17		wet	1	green	HS11	S17°41'14.7"	E146°06'06.4"
12	2015-04-17		wet	1	orange	HS12	S17°41'42.7"	E146°06'02.4"
13	2015-04-18		wet	1	orange	HS10	S17°40'53.2"	E146°06'24.1"
14	2015-04-18		wet	2	orange	HS11	S17°41'14.7"	E146°06'06.4"	1
15	2015-04-18		wet	4	green	HS11	S17°41'14.7"	E146°06'06.4"
16	2015-04-18		wet	1	orange	HS12	S17°41'42.7"	E146°06'02.4"
17	2015-04-19		wet	5	orange	HS11	S17°41'14.7"	E146°06'06.4"
18	2015-04-19		wet	1	green	HS11	S17°41'14.7"	E146°06'06.4"
19	2015-04-19		wet	1	orange	HS12	S17°41'42.7"	E146°06'02.4"
20	2015-04-20		wet	1	orange	HS05	S17°39'26.5"	E146°06'30.7"
21	2015-04-20		wet	4	green	HS11	S17°41'14.7"	E146°06'06.4"	4
22	2015-10-09		dry	1	orange	HS11	S17°41'14.7"	E146°06'06.4"
23	2015-10-11		dry	1	orange	HS10	S17°40'53.2"	E146°06'24.1"
24	2015-10-14		dry	1	orange	HS12	S17°41'42.7"	E146°06'02.4"
25	2015-10-15		dry	3	orange	HS11	S17°41'14.7"	E146°06'06.4"	2
26	2015-10-17		dry	2	orange	HS11	S17°41'14.7"	E146°06'06.4"	2
27	2015-10-17		dry	1	green	HS11	S17°41'14.7"	E146°06'06.4"	1
28	2015-10-18		dry	1	green	HS11	S17°41'14.7"	E146°06'06.4"	1
29	2015-10-18		dry	1	green	HS12	S17°41'42.7"	E146°06'02.4"
30	2015-10-19		dry	3	orange	HS11	S17°41'14.7"	E146°06'06.4"	3
31	2016-04-09		wet	1	green	HS10	S17°40'53.2"	E146°06'24.1"
32	2016-04-10		wet	1	green	HS05	S17°39'26.5"	E146°06'30.7"
33	2016-04-10		wet	1	orange	HS10	S17°40'53.2"	E146°06'24.1"
34	2016-04-10		wet	1	green	HS11	S17°41'14.7"	E146°06'06.4"
35	2016-04-11		wet	1	orange	HS11	S17°41'14.7"	E146°06'06.4"
36	2016-04-11		wet	2	green	HS11	S17°41'14.7"	E146°06'06.4"
37	2016-04-12		wet	2	green	HS11	S17°41'14.7"	E146°06'06.4"
38	2016-04-12		wet	2	orange	HS11	S17°41'14.7"	E146°06'06.4"
39	2016-04-14		wet	1	orange	HS05	S17°39'26.5"	E146°06'30.7"
40	2016-04-14		wet	1	green	HS11	S17°41'14.7"	E146°06'06.4"
41	2016-04-15		wet	1	orange	HS11	S17°41'14.7"	E146°06'06.4"
42	2016-04-15		wet	1	green	HS11	S17°41'14.7"	E146°06'06.4"
43	2016-04-15		wet	2	green	GE09	S17°40'54.5"	E146°05'28.3"
44	2016-04-19		wet	2	orange	HS11	S17°41'14.7"	E146°06'06.4"	2
45	2016-10-08		dry	1	green	HS11	S17°41'14.7"	E146°06'06.4"
46	2016-10-10		dry	1	orange	HS11	S17°41'14.7"	E146°06'06.4"
47	2016-10-11		dry	5	orange	HS11	S17°41'14.7"	E146°06'06.4"	5
48	2016-10-11		dry	5	green	HS11	S17°41'14.7"	E146°06'06.4"	5
49	2016-10-11		dry	1	orange	HS12	S17°41'42.7"	E146°06'02.4"
50	2016-10-11		dry	1	orange	HS13	S17°41'58.5"	E146°06'05.3"
51	2016-10-12		dry	1	orange	HS11	S17°41'14.7"	E146°06'06.4"	1
52	2016-10-12		dry	1	green	HS11	S17°41'14.7"	E146°06'06.4"	1
53	2016-10-12		dry	4	orange	HS13	S17°41'58.5"	E146°06'05.3"
54	2016-10-12		dry	2	green	HS13	S17°41'58.5"	E146°06'05.3"
55	2016-10-13		dry	2	orange	HS10	S17°40'53.2"	E146°06'24.1"
56	2016-10-13		dry	3	orange	HS11	S17°41'14.7"	E146°06'06.4"
57	2016-10-13		dry	4	green	HS11	S17°41'14.7"	E146°06'06.4"
58	2016-10-13		dry	1	orange	HS12	S17°41'42.7"	E146°06'02.4"
59	2016-10-13		dry	1	orange	HS13	S17°41'58.5"	E146°06'05.3"
60	2016-10-13		dry	1	green	GE09	S17°40'54.5"	E146°05'28.3"
61	2016-10-14		dry	1	orange	HS10	S17°40'53.2"	E146°06'24.1"
62	2016-10-14		dry	4	green	HS10	S17°40'53.2"	E146°06'24.1"
63	2016-10-14		dry	6	green	HS11	S17°41'14.7"	E146°06'06.4"
64	2016-10-14		dry	3	orange	HS13	S17°41'58.5"	E146°06'05.3"
65	2016-10-14		dry	5	green	HS13	S17°41'58.5"	E146°06'05.3"
66	2016-10-14		dry	1	green	GE09	S17°40'54.5"	E146°05'28.3"
67	2016-10-14		dry	1	orange	VK08	S17°40'53.8"	E146°07'04.4"
68	2016-10-15		dry	2	orange	HS10	S17°40'53.2"	E146°06'24.1"
69	2016-10-15		dry	2	orange	HS11	S17°41'14.7"	E146°06'06.4"
70	2016-10-15		dry	7	green	HS11	S17°41'14.7"	E146°06'06.4"
71	2016-10-15		dry	1	green	HS13	S17°41'58.5"	E146°06'05.3"
72	2016-10-16		dry	1	green	HS10	S17°40'53.2"	E146°06'24.1"
73	2016-10-16		dry	2	orange	HS11	S17°41'14.7"	E146°06'06.4"
74	2016-10-16		dry	2	green	HS11	S17°41'14.7"	E146°06'06.4"
75	2016-10-16		dry	1	orange	VK08	S17°40'53.8"	E146°07'04.4"
76	2016-10-17		dry	5	orange	HS11	S17°41'14.7"	E146°06'06.4"	5
77	2016-10-17		dry	34	green	HS11	S17°41'14.7"	E146°06'06.4"	34
78	2016-10-17		dry	1	green	HS12	S17°41'42.7"	E146°06'02.4"
79	2016-10-17		dry	2	orange	HS13	S17°41'58.5"	E146°06'05.3"
80	2016-10-17		dry	2	green	HS13	S17°41'58.5"	E146°06'05.3"
81	2016-10-18		dry	2	green	HS11	S17°41'14.7"	E146°06'06.4"
82	2016-10-18		dry	1	orange	HS13	S17°41'58.5"	E146°06'05.3"
83	2017-04-13		wet	4	green	HS11	S17°41'14.7"	E146°06'06.4"
84	2017-04-14		wet	1	orange	VK08	S17°40'53.8"	E146°07'04.4"
85	2017-04-15		wet	2	green	HS11	S17°41'14.7"	E146°06'06.4"	2
86	2017-04-15		wet	2	orange	HS11	S17°41'14.7"	E146°06'06.4"	2
87	2017-04-16		wet	1	orange	VK08	S17°40'53.8"	E146°07'04.4"
88	2017-04-17		wet	1	orange	HS11	S17°41'14.7"	E146°06'06.4"	1
89	2017-04-20		wet	1	orange	HS11	S17°41'14.7"	E146°06'06.4"
90	2017-10-06		dry	1	orange	HS12	S17°41'42.7"	E146°06'02.4"
91	2017-10-07		dry	4	orange	HS11	S17°41'14.7"	E146°06'06.4"
92	2017-10-07		dry	3	orange	HS12	S17°41'42.7"	E146°06'02.4"
93	2017-10-07		dry	1	green	HS12	S17°41'42.7"	E146°06'02.4"
94	2017-10-07		dry	1	orange	VK08	S17°40'53.8"	E146°07'04.4"
95	2017-10-08		dry	2	green	HS10	S17°40'53.2"	E146°06'24.1"
96	2017-10-08		dry	2	orange	HS11	S17°41'14.7"	E146°06'06.4"
97	2017-10-08		dry	1	green	HS12	S17°41'42.7"	E146°06'02.4"
98	2017-10-08		dry	4	orange	HS13	S17°41'58.5"	E146°06'05.3"
99	2017-10-08		dry	1	green	HS13	S17°41'58.5"	E146°06'05.3"
100	2017-10-08		dry	2	orange	VK08	S17°40'53.8"	E146°07'04.4"
101	2017-10-10		dry	1	green	HS11	S17°41'14.7"	E146°06'06.4"
102	2017-10-10		dry	1	orange	HS12	S17°41'42.7"	E146°06'02.4"
103	2017-10-10		dry	1	orange	HS12	S17°41'42.7"	E146°06'02.4"
104	2017-10-10		dry	1	green	HS13	S17°41'58.5"	E146°06'05.3"
105	2017-10-11		dry	2	orange	HS10	S17°40'53.2"	E146°06'24.1"
106	2017-10-11		dry	4	orange	HS11	S17°41'14.7"	E146°06'06.4"
107	2017-10-11		dry	1	orange	HS12	S17°41'42.7"	E146°06'02.4"
108	2017-10-11		dry	1	green	HS12	S17°41'42.7"	E146°06'02.4"
109	2017-10-12		dry	1	orange	HS10	S17°40'53.2"	E146°06'24.1"
110	2017-10-12		dry	9	green	HS11	S17°41'14.7"	E146°06'06.4"
111	2017-10-12		dry	2	orange	VK08	S17°40'53.8"	E146°07'04.4"
112	2017-10-13		dry	2	orange	HS11	S17°41'14.7"	E146°06'06.4"
113	2017-10-13		dry	3	green	HS11	S17°41'14.7"	E146°06'06.4"
114	2017-10-13		dry	2	orange	HS12	S17°41'42.7"	E146°06'02.4"
115	2017-10-13		dry	2	orange	HS13	S17°41'58.5"	E146°06'05.3"
116	2017-10-14		dry	3	orange	HS11	S17°41'14.7"	E146°06'06.4"
117	2017-10-14		dry	4	green	HS11	S17°41'14.7"	E146°06'06.4"
118	2017-10-14		dry	1	orange	HS12	S17°41'42.7"	E146°06'02.4"
119	2017-10-14		dry	1	green	HS12	S17°41'42.7"	E146°06'02.4"
120	2017-10-14		dry	1	orange	HS13	S17°41'58.5"	E146°06'05.3"
121	2017-10-14		dry	1	green	HS13	S17°41'58.5"	E146°06'05.3"
122	2017-10-14		dry	1	green	GE09	S17°40'54.5"	E146°05'28.3"
123	2017-10-15		dry	2	orange	HS11	S17°41'14.7"	E146°06'06.4"
124	2017-10-15		dry	1	green	HS11	S17°41'14.7"	E146°06'06.4"
125	2017-10-15		dry	2	orange	HS12	S17°41'42.7"	E146°06'02.4"
126	2017-10-15		dry	1	green	HS12	S17°41'42.7"	E146°06'02.4"
127	2017-10-15		dry	1	orange	GE09	S17°40'54.5"	E146°05'28.3"
128	2017-10-16		dry	7	orange	HS11	S17°41'14.7"	E146°06'06.4"	5
129	2017-10-16		dry	9	green	HS11	S17°41'14.7"	E146°06'06.4"	7
130	2017-10-16		dry	2	orange	HS12	S17°41'42.7"	E146°06'02.4"
131	2017-10-16		dry	1	orange	GE09	S17°40'54.5"	E146°05'28.3"
132	2017-10-17		dry	3	orange	HS10	S17°40'53.2"	E146°06'24.1"
133	2017-10-17		dry	1	orange	HS11	S17°41'14.7"	E146°06'06.4"
134	2017-10-17		dry	1	green	HS11	S17°41'14.7"	E146°06'06.4"
135	2017-10-17		dry	1	green	HS12	S17°41'42.7"	E146°06'02.4"
136	2017-10-17		dry	1	orange	HS13	S17°41'58.5"	E146°06'05.3"
137	2017-10-17		dry	1	orange	VK08	S17°40'53.8"	E146°07'04.4"
138	2017-10-18		dry	2	orange	HS11	S17°41'14.7"	E146°06'06.4"	2
139	2017-10-18		dry	1	green	HS11	S17°41'14.7"	E146°06'06.4"	1
			total capture	308
